# Supplementary material for: Fractionation of Raw and Parboiled Rice Husks with Deep Eutectic Solvents and Characterization of the Extracted Lignins towards a Circular Economy Perspective
Source: Molecules. 2022 Dec 14;27(24):8879. doi: 10.3390/molecules27248879 (PMC9785053; doi:10.3390/molecules27248879)
Supplement: Supplementary file 1 [file molecules-27-08879-s001.zip]

Archive with 1 entries (1 files):
- molecules-2010475-supplementary.pdf
